# Supplementary material for: Optimizing hybrid energy systems for remote communities in Asia’s least developed countries
Source: Heliyon. 2024 Apr 17;10(8):e29369. doi: 10.1016/j.heliyon.2024.e29369 (PMC11063406; doi:10.1016/j.heliyon.2024.e29369)
Supplement: Multimedia component 1 [file mmc1.zip]

Archive with 1 entries (1 files):
- HOMER Results_V2.rar
